# Supplementary material for: Tuning Corrosion Resistance and AC Soft Magnetic Properties of Fe-Co-Ni-Al Medium-Entropy Alloy via Ni Content
Source: Entropy (Basel). 2024 Nov 30;26(12):1038. doi: 10.3390/e26121038 (PMC11727253; doi:10.3390/e26121038)
Supplement: Supplementary file 1 [file entropy-26-01038-s001.zip]

Archive with 1 entries (1 files):
- entropy-3244241-supplementary.pdf
